# Supplementary material for: Lessons from the field: Implementing an electronic clinical decision support app for acute febrile illness in rural Cambodia
Source: Trans R Soc Trop Med Hyg. Author manuscript; Available in PMC 2026 Jun 4. (PMC7619126; doi:10.1093/trstmh/trag035)
Supplement: Supplementery Appendix 2 [file EMS213695-supplement-Supplementery_Appendix_2.xlsx]

## Sheet: Sheet1
Observation details					Screening			Demographics			Danger Signs			Vital Signs			Symptoms			CRP test (if applicable)			Verbal Consent			Actual Management			Total time to Completion
Operational District (OD)	Healthcare center name	Date of observation (DD/MM/YYYY)	Start time of observation	Age group of observed patient (circle the correct answer)	Start time	End time	The time taken	Start time	End time	The time taken	Start time	End time	The time taken	Start time	End time	The time taken	Start time	End time	The time taken	Start time	End time	The time taken	Start time	End time	The time taken	Start time	End time	The time taken	Start time	End time	The time taken
Thormokoul	Bovel-II	2024-03-28	08:50:39	5-14 years	08:51:36	08:52:57	00:01:21	08:51:04	08:51:24	00:00:20	08:53:13	08:58:41	00:05:28	09:01:37	09:07:53	00:06:16	09:08:11	09:09:33	00:01:22	09:10:31	09:21:28	00:10:57	09:22:53	09:23:29	00:00:36	09:23:44	09:24:10	00:00:26	08:50:39	09:24:54	00:34:15
Battambang	Sar Kmeng Kamping Pouy	2024-08-20	08:36:11	5-14 years	08:37:25	08:38:05	00:00:40	08:36:16	08:37:22	00:01:06	08:38:27	08:41:00	00:02:33	08:41:15	08:43:36	00:02:21	08:43:54	08:47:21	00:03:27			00:00:00	08:48:11	08:49:33	00:01:22	08:50:08	08:51:34	00:01:26	08:36:11	08:52:05	00:15:54
Battambang	Reaksmey Sangha	2024-08-22	09:31:43	1-4 years	09:33:10	09:35:06	00:01:56	09:32:18	09:33:10	00:00:52	09:35:20	09:37:29	00:02:09	09:37:54	09:40:01	00:02:07	09:40:15	09:44:27	00:04:12			00:00:00	10:01:48	10:04:03	00:02:15	10:04:54	10:07:42	00:02:48	09:31:43	10:07:50	00:36:07
Battambang	Bueng Run	2024-08-23	08:35:52	15+ years	08:37:39	08:38:49	00:01:10	08:36:17	08:37:39	00:01:22	08:41:05	08:44:15	00:03:10	08:44:31	08:50:22	00:05:51	08:50:37	08:51:52	00:01:15	08:52:57	09:03:32	00:10:35	09:00:24	09:12:19	00:11:55	09:12:24	09:14:34	00:02:10	08:35:52	09:15:06	00:39:14
Thormokoul	O-Taki	2024-08-26	09:20:10	1-4 years	09:21:45	09:23:15	00:01:30	09:20:15	09:21:30	00:01:15	09:22:10	09:24:00	00:01:50	09:24:08	09:25:50	00:01:42	09:27:25	09:29:01	00:01:36	09:34:48	09:42:22	00:07:34	09:42:36	09:45:29	00:02:53	09:45:45	09:46:41	00:00:56	09:20:10	09:48:06	00:27:56
Thormokoul	Kdol Tahen	2024-08-27	07:56:24	5-14 years	07:58:28	07:59:15	00:00:47	07:57:14	07:58:19	00:01:05	08:00:10	08:01:12	00:01:02	08:02:06	08:05:10	00:03:04	08:05:45	08:07:17	00:01:32			00:00:00	08:17:09	08:18:45	00:01:36	08:19:05	08:20:19	00:01:14	07:56:24	08:07:17	00:10:53
Thormokoul	Boeung Pram	2024-08-29	08:19:52	15+ years	08:20:17	08:20:40	00:00:23	08:20:40	08:21:06	00:00:26	08:21:22	08:27:38	00:06:16	08:27:47	08:28:59	00:01:12	08:29:08	08:30:09	00:01:01	08:30:22	08:46:12	00:15:50	08:47:38	08:48:07	00:00:29	08:48:45	08:49:14	00:00:29	08:19:42	08:50:00	00:30:18
Moung Rusai	Ta-Laos	2024-08-30	08:41:58	5-14 years	08:42:43	08:44:15	00:01:32	08:41:58	08:42:31	00:00:33	08:44:36	08:44:51	00:00:15	08:44:51	08:46:33	00:01:42	08:46:42	08:49:07	00:02:25			00:00:00	09:02:00	-	-	09:02:30	09:04:26	00:01:56	08:41:58	09:04:26	00:22:28
Moung Rusai	Kas Kralo	2024-09-02	08:24:44	1-4 years	08:28:54	08:29:35	00:00:41	08:25:15	08:28:20	00:03:05	08:29:45	08:30:09	00:00:24	08:30:09	08:30:19	00:00:10	08:30:31	08:31:16	00:00:45	08:32:16	08:39:59	00:07:43	08:44:56	08:45:12	00:00:16	08:45:37	08:46:10	00:00:33	08:24:44	08:46:10	00:21:26
Moung Rusai	Cmrex	2024-09-03	07:53:03	15+ years	07:54:00	07:56:55	00:02:55	07:53:16	07:53:44	00:00:28	08:06:48	08:09:02	00:02:14	08:09:12	08:15:35	00:06:23	08:15:45	08:18:07	00:02:22			00:00:00	08:28:30	08:29:22	00:00:52	08:29:34	08:30:36	00:01:02	07:53:03	08:30:52	00:37:49
Moung Rusai	Bassac	2024-09-04	08:40:00	15+ years	08:40:50	08:42:00	00:01:10	08:40:05	08:40:38	00:00:33	08:42:11	08:42:45	00:00:34	08:43:10	08:43:20	00:00:10	08:43:24	08:43:58	00:00:34			00:00:00	08:53:09	08:55:49	00:02:40	08:56:07	08:56:18	00:00:11	08:40:00	08:56:18	00:16:18
Battambang	Kampong Lapov	2024-09-10	09:05:14	15+ years	09:16:22	09:18:36	00:02:14	09:15:31	09:16:11	00:00:40	09:18:54	09:19:56	00:01:02	09:20:07	09:20:16	00:00:09	09:20:24	09:22:26	00:02:02	09:23:21	09:28:10	00:04:49	09:33:43	09:34:45	00:01:02	09:35:34	09:36:43	00:01:09	09:05:14	09:36:43	00:31:29
